# Supplementary material for: Characterization of choroid plexus in the preterm rabbit pup following subcutaneous administration of recombinant human IGF-1/IGFBP-3
Source: Fluids Barriers CNS. 2023 Aug 15;20:59. doi: 10.1186/s12987-023-00460-1 (PMC10426218; doi:10.1186/s12987-023-00460-1)
Supplement: Supplementary file 1 — Supplementary Material 1 [file 12987_2023_460_MOESM1_ESM.xlsx]

## Sheet: Sheet1
Additional File 1: Table S1. Sex determination of animals in experimental groups
Groups	No. of pups	No. of female pups (%)	No. of male pups (%)
0 hour	19	12 (63)	7 (36)
3 hours	4	4 (100)	0 (0)
24 hours	19	10 (52)	9 (48)
72 hours	20	12 (60)	8 (40)
Biotin group	9	5 (55)	4 (44)
FITC	2	1 (50)	1 (50)
AF647	4	1 (25)	3 (75)
