# Supplementary material for: Characterization of choroid plexus in the preterm rabbit pup following subcutaneous administration of recombinant human IGF-1/IGFBP-3
Source: Fluids Barriers CNS. 2023 Aug 15;20:59. doi: 10.1186/s12987-023-00460-1 (PMC10426218; doi:10.1186/s12987-023-00460-1)
Supplement: Supplementary file 5 — Supplementary Material 5 [file 12987_2023_460_MOESM5_ESM.xlsx]

## Sheet: Sheet1
Additional File 5: Table S3. Pathways enrichment in ChPE cells upon expore to rhIGF-1/rhIGFBP-3 or rhIGF-1
Increased by rhIGF-1/IGFBP-3				Decreased by rhIGF-1/rhIGFBP-3				Decreased by rhIGF-1
Pathways				Pathways				Pathways
KEGG	Reactome			KEGG	Reactome			KEGG	Reactome
Spliceosome mmu03040					Signaling by Receptor Tyrosine Kinases MMU-9006934				Formation of the cornified envelope MMU-6809371
Amyotrophic lateral sclerosis mmu05014					mRNA Splicing - Major Pathway MMU-72163				Post-translational protein phosphorylation MMU-8957275
					mTORC1-mediated signalling MMU-166208				Regulation of Insulin-like Growth Factor (IGF) transport and uptake by Insulin-like Growth Factor Binding Proteins (IGFBPs) MMU-381426
					Energy dependent regulation of mTOR by LKB1-AMPK MMU-380972
