# Supplementary material for: Characterization of choroid plexus in the preterm rabbit pup following subcutaneous administration of recombinant human IGF-1/IGFBP-3
Source: Fluids Barriers CNS. 2023 Aug 15;20:59. doi: 10.1186/s12987-023-00460-1 (PMC10426218; doi:10.1186/s12987-023-00460-1)
Supplement: Supplementary file 6 — Supplementary Material 6 [file 12987_2023_460_MOESM6_ESM.xlsx]

## Sheet: Sheet1
Additional File 6: Table S4. GO terms of proteins presented in figure 5 D-E
Protein	Annotation	GO term biological process
rhIGF-1
mt-Atp8	ATP synthase protein 8	ATP biosynthetic process GO:0006754
Ncald	Neurocalcin-delta	calcium-mediated signaling GO:0019722
Aven	Apoptosis, caspase activation inhibitor	negative regulation of apoptotic process GO:0043066
Tra2a	Transformer-2 protein	mRNA processing GO:0006397
Nt5e	5' nucleotidase, ecto	AMP catabolic process GO:0006196
Mrpl53	39S ribosomal protein L53, mitochondrial	mitochondrial translation GO:0032543
Alb	Serum albumin	negative regulation of apoptotic process GO:0043066
Krt1	Keratin, type II cytoskeletal 1	intermediate filament organization GO:0045109
Krt76	Keratin, type II cytoskeletal 2 oral	intermediate filament organization GO:0045109
Asap2	Arf-GAP with SH3 domain, ANK repeat and PH domain-containing protein 2	positive regulation of GTPase activity GO:0043547
Rad23a	UV excision repair protein RAD23 homolog A	DNA repair GO:0006281
Krt77	Keratin, type II cytoskeletal 1b	intermediate filament organization GO:0045109
Krt5	Keratin, type II cytoskeletal 5	intermediate filament organization GO:0045109
Krt13	Keratin, type I cytoskeletal 13	intermediate filament organization GO:0045109
rhIGF-1/rhIGBP-3
Tra2a	Transformer-2 protein	mRNA processing GO:0006397
mt-Atp8	ATP synthase protein 8	ATP biosynthetic process GO:0006754
Guk1	Guanylate kinase 1	ATP metabolic process GO:0046034
Ovol1	Putative transcription factor Ovo-like 1	spermatogenesis GO:0007283
Lima1	LIM domain and actin-binding protein 1	lipid metabolic process GO:0006629
Mprip	Myosin phosphatase Rho-interacting protein	protein phosphorylation GO:0006468
Fam98a	Family with sequence similarity 98, member a	protein methylation GO:0006479
Rai14	Retinoic acid induced 14	spermatogenesis GO:0007283
Stk38l	Serine/threonine-protein kinase 38-like	protein phosphorylation GO:0006468
Lama5	Laminin subunit alpha-5	tissue development GO:0009888
Ckm	Creatine kinase M-type	phosphocreatine metabolic process GO:0006603
Mms19	MMS19 nucleotide excision repair protein homolog	DNA repair GO:0006281
Hist1h3f	H3 clustered histone 6	nucleosome assembly GO:0006334
Zbtb8os	Zinc finger and btb domain containing 8 opposite strand	tRNA processing GO:0008033
Hist1h4j	H4 clustered histone 6	nucleosome assembly GO:0006334
